# Supplementary material for: Novel Endometrial Cancer Models Using Sensitive Metastasis Tracing for CXCR4-Targeted Therapy in Advanced Disease
Source: Biomedicines. 2022 Jul 12;10(7):1680. doi: 10.3390/biomedicines10071680 (PMC9313294; doi:10.3390/biomedicines10071680)
Supplement: Supplementary file 1 [file biomedicines-10-01680-s001.zip]

Archive with 1 entries (1 files):
- biomedicines-1763375-supplementary.pdf
